# Supplementary material for: Synthesis and Properties of Silver Nanoparticles Functionalized with β-Cyclodextrin and Their Loading with Lupinine and Its Acetyl Derivatives
Source: Molecules. 2025 Aug 12;30(16):3354. doi: 10.3390/molecules30163354 (PMC12388491; doi:10.3390/molecules30163354)
Supplement: Supplementary file 1 [file molecules-30-03354-s001.zip]

Archive with 1 entries (1 files):
- molecules-3752207-supplementary.pdf
